# Supplementary material for: Embedding a user-centred approach in the development of complex behaviour change intervention to improve outcomes for young adults living with type 1 diabetes: The D1 Now Study
Source: HRB Open Res. 2018 Aug 2;1:8. Originally published 2018 Feb 28. [Version 2] doi: 10.12688/hrbopenres.12803.2 (PMC6973524; doi:10.12688/hrbopenres.12803.2)
Supplement: Supplementary file 3 [file hrbopenres-1-13926-s0002.tgz]

Archive with 1 entries (1 files):
- e40ac643-11b3-422f-84d5-b53fd505ad00.docx
